# Supplementary material for: PITX2 enhances progression of lung adenocarcinoma by transcriptionally regulating WNT3A and activating Wnt/β-catenin signaling pathway
Source: Cancer Cell Int. 2019 Apr 11;19:96. doi: 10.1186/s12935-019-0800-7 (PMC6460850; doi:10.1186/s12935-019-0800-7)
Supplement: Supplementary file 1 — Additional file 1: Table S1. 317 genes used for pathway analysis. [file 12935_2019_800_MOESM1_ESM.xlsx]

## Sheet: Sheet1
Table S1: 317 genes used for pathway analysis.
Correlated Gene	Cytoband	Spearman's Correlation
FGL1	8p22	0.549335
CNGA3	2q11.2	0.533749
VAX2	2p13.3	0.519995
TBX15	1p12	0.515077
BARX1	9q22.32	0.512603
HMGB3	Xq28	0.49867
ETNPPL	4q25	0.478457
LGSN	6q12	0.472568
CIT	12q24.23	0.46473
THPO	3q27.1	0.464418
ATP6V1B1	2p13.3	0.461416
KCNU1	8p11.23	0.459672
SLC16A14	2q36.3	0.457627
CALCB	11p15.2	0.453075
VAPA	18p11.22	0.450851
KIT	4q12	0.445701
PHOX2B	4p13	0.441644
PTP4A3	8q24.3	0.43396
FN3K	17q25.3	0.433481
SYT7	11q12.2	0.431086
NTN4	12q22	-0.429641
DRAIC	15q23	0.42793
CHRD	3q27.1	0.427524
TMEM229A	7q31.32	0.423164
FGB	4q31.3	0.418545
PLEKHG2	19q13.2	0.418212
DDIT4L	4q24	0.415927
CNPY2	12q13.3	0.411903
TCIM	8p11.21	0.410253
GPT2	16q11.2	0.405212
CASP1	11q22.3	-0.402431
MAML2	11q21	-0.402104
ENO3	17p13.2	0.402045
ADGRV1	5q14.3	0.401036
AHR	7p21.1	-0.401027
MORC3	21q22.12	-0.400602
FGA	4q31.3	0.400317
CRYBG1	6q21	-0.399732
FZD3	8p21.1	0.39887
STK17A	7p13	-0.39865
SYNJ1	21q22.11	-0.397657
SMIM10L2A	Xq26.3	0.396282
TMEM59L	19p13.11	0.396077
ANKRD22	10q23.31	-0.395158
RANGRF	17p13.1	0.395059
SPTSSA	14q13.1	0.393993
EHD4	15q15.1	-0.39227
GYG2	Xp22.33	0.39171
PAH	12q23.2	0.391175
FAS	10q23.31	-0.390753
PIM3	22q13.33	0.390686
CASKIN1	16p13.3	0.389695
KSR1	17q11.2	0.389088
C1GALT1	7p22.1-p21.3	-0.388449
ARHGAP20	11q22.3-q23.1	-0.386049
KCNMB4	12q15	0.385859
HSP90B1	12q23.3	0.385241
PPP1R3B	8p23.1	0.385064
CHMP1B	18p11.21	0.384522
GEM	8q22.1	0.384286
IGFBP2	2q35	0.384059
FGG	4q32.1	0.383512
TRAF3IP2	6q21	-0.383393
CHRNA5	15q25.1	0.38235
CCL28	5p12	-0.38145
SLC14A2	18q12.3	0.381184
COL25A1	4q25	0.381043
FMO4	1q24.3	-0.380822
BPIFB4	20q11.21	0.380007
LINC00473	6q27	0.379551
FURIN	15q26.1	0.379497
ADD3	10q25.1-q25.2	-0.378772
VPS37A	8p22	0.377945
SLC35B1	17q21.33	0.377943
ACTBL2	5q11.2	-0.377839
TSPAN11	12p11.21	0.376686
C2CD4D	1q21.3	0.37668
CALCA	11p15.2	0.373389
CMTM7	3p22.3	-0.371742
INHA	2q35	0.371326
GSTK1	7q34	-0.371175
FBRSL1	12q24.33	0.371128
SLC7A2	8p22	0.371103
MOB3C	1p33	-0.370676
CABYR	18q11.2	0.370392
CNGB3	8q21.3	0.370193
ASB9	Xp22.2	0.369813
MANF	3p21.2	0.369375
STAU2	8q21.11	0.369083
OCA2	15q12-q13.1	0.368662
SH3RF2	5q32	-0.367834
SP100	2q37.1	-0.367642
CCNJ	10q24.1	0.366072
RHOB	2p24.1	0.364856
MTUS2	13q12.3	0.36432
CRABP1	15q25.1	0.363927
SAMD9	7q21.2	-0.363875
KCNH2	7q36.1	0.363782
MTMR7	8p22	0.363629
CHD1L	1q21.1	0.363572
FOXI3	2p11.2	0.363517
CRLF1	19p13.11	0.36331
DNMT3A	2p23.3	0.36312
HS6ST1	2q14.3	0.362563
GPR39	2q21.2	0.362558
EPHA1	7q34-q35	-0.362264
ANK3	10q21.2	-0.362207
IER3IP1	18q21.1	0.361842
TNFAIP8	5q23.1	-0.361418
PLCB1	20p12.3	0.361342
RHBDD3	22q12.2	0.360087
CNTD2	19q13.2	0.360076
LINC00602	6q27	0.359416
GLTPD2	17p13.2	0.358873
MDFIC	7q31.1-q31.2	-0.358599
SMPDL3B	1p35.3	0.358595
ARHGAP10	4q31.23	-0.358049
ASCL1	12q23.2	0.356567
XBP1	22q12.1|22q12	0.356548
HAL	12q23.1	0.356119
ADAM2	8p11.22	0.356001
RTP4	3q27.3	-0.355568
BPIFA1	20q11.21	0.355475
ODC1	2p25.1	0.353857
BMP6	6p24.3	0.353686
C12ORF42	12q23.2-q23.3	0.35327
HERC3	4q22.1	-0.353131
TACSTD2	1p32.1	-0.352849
CNTLN	9p22.2	-0.352604
BTBD17	17q25.1	0.352591
STUM	1q42.12	0.352512
TMED6	16q22.1	0.352243
ARHGAP18	6q22.33	-0.352099
LIPH	3q27.2	-0.351863
RPH3AL	17p13.3	0.351107
UOX	1p31.1	0.351042
ATP1B1	1q24.2	0.350762
LPL	8p21.3	0.350193
RNF183	9q32	0.349663
ANXA1	9q21.13	-0.348903
DUSP4	8p12	0.348499
IFIT2	10q23.31	-0.348319
ACAP2	3q29	-0.348085
DAPP1	4q23	-0.34801
MRPS26	20p13	0.347864
AGA	4q34.3	0.347221
NBEA	13q13.3	0.347202
PTP4A1	6q12	0.346772
GLRA3	4q34.1	0.346334
TFCP2L1	2q14.2	0.346289
CARMIL3	14q11.2	0.346263
CASP4	11q22.3	-0.346203
FMN1	15q13.3	-0.345879
KLK12	19q13.41	0.345515
USP27X	Xp11.23	0.345159
EHD1	11q13.1	-0.344797
RASD1	17p11.2	0.344499
FXR2	17p13.1	0.344474
E2F5	8q21.2	0.344391
SPATS2L	2q33.1	-0.344371
CDK2AP2	11q13.2	0.344028
CD44	11p13	-0.343987
PAK3	Xq23	0.34369
ECHDC1	6q22.33	-0.343534
NMNAT1	1p36.22	-0.343273
NABP1	2q32.3	-0.342557
CHL1	3p26.3	0.342288
BPIFA4P	20q11.21	0.342086
ERP29	12q24.13	0.341525
MOB3B	9p21.2	-0.34146
IL17D	13q12.11	0.341454
SPRED1	15q14	-0.340945
DST	6p12.1	-0.340847
ZBED1	Xp22.33 and Yp11.2	0.340674
KCNE4	2q36.1	0.340363
MAP3K5	6q23.3	-0.34028
CTNND2	5p15.2	0.339989
EPCAM	2p21	0.339864
MITF	3p13	-0.339822
SYT16	14q23.2	-0.339786
IL18	11q23.1	-0.339752
CRELD2	22q13.33	0.339454
CELF3	1q21.3	0.339344
SCNN1A	12p13.31	0.33929
CEPT1	1p13.3	-0.339098
TMEM9	1q32.1	0.339084
TENT5A	6q14.1	0.338782
GRAMD4	22q13.31	0.338601
HOXC13	12q13.13	0.338129
LINC02418	12q24.33	0.338058
SCIN	7p21.3	0.33769
STEAP3	2q14.2	-0.337526
DPYD	1p21.3	-0.337436
EPS15	1p32.3	-0.336733
PYCR1	17q25.3	0.336642
MSMB	10q11.22	0.336388
EYS	6q12	0.336189
MSI1	12q24.31	0.33587
NAXE	1q22	0.335706
STAT5A	17q21.2	-0.335526
GBP6	1p22.2	-0.334918
CDK16	Xp11.3	0.334698
IMPA2	18p11.21	0.334691
SLC38A8	16q23.3	0.334537
PDIA6	2p25.1	0.334094
LINC01547	21q22.3	-0.333947
PDIA4	7q36.1	0.33327
ADGRF1	6p12.3|6	-0.332979
UGT2B4	4q13.3	0.331956
MTM1	Xq28	-0.331951
GLB1L3	11q25	-0.331928
B4GALNT2	17q21.32	0.331853
PTDSS2	11p15.5	0.331256
HES6	2q37.3	0.331016
NDUFV2	18p11.22	0.330742
DNAJC12	10q21.3	0.33065
FXYD4	10q11.21	0.330576
TMED2	12q24.31	0.330567
GCNT4	5q13.3	-0.330429
GBP2	1p22.2	-0.330019
BPIFA2	20q11.21	0.329971
RAB8B	15q22.2	-0.329961
JAG2	14q32.33	0.329583
MRPL19	2p12	0.329214
CPE	4q32.3	0.328924
SLC29A4	7p22.1	0.328383
CPS1	2q34	0.328036
UBASH3B	11q24.1	-0.327862
CGA	6q14.3	0.327809
IDH2	15q26.1	0.327767
MLF2	12p13.31	0.327392
RALB	2q14.2	-0.326955
FAM69B	9q34.3	0.326627
BCL10	1p22.3	-0.326578
SHMT2	12q13.3	0.326516
CCDC90B	11q14.1	-0.326383
PDCL3	2q11.2	0.326311
PHLDB2	3q13.2	-0.326149
ABCC8	11p15.1	0.325818
APLP2	11q24.3	-0.325403
FSTL4	5q31.1	0.325273
ERO1B	1q42.3	0.325249
FFAR4	10q23.33	-0.324901
CPS1-IT1	2q34	0.324797
MET	7q31.2	-0.324672
PDE4D	5q11.2-q12.1	0.324453
NR4A1	12q13.13	0.324006
CD82	11p11.2	-0.323938
LARGE2	11p11.2	0.323457
SELENOI	2p23.3	0.323326
ATP8B1	18q21.31	0.323265
SOX14	3q22.3	0.323215
SEC11C	18q21.32	0.323207
UMODL1	21q22.3	0.323077
ZNF330	4q31.21	0.323042
PRELID3A	18p11.21	0.322645
HOXC4	12q13.13	0.322315
NECAP2	1p36.13	-0.322218
ADAM8	10q26.3	-0.321714
TTC39C	18q11.2	0.321618
SNAP23	15q15.1-q15.2	-0.321528
MMP28	17q12	-0.32117
PER3	1p36.23	-0.320705
RELL1	4p14	-0.320613
ATP13A4	3q29	-0.319956
TNIK	3q26.2-q26.31	-0.319895
GOLGA7B	10q24.2	0.319229
DSCAM	21q22.2	0.319215
PRMT8	12p13.32	0.319169
MYRIP	3p22.1	0.318962
DVL2	17p13.1	0.318929
NDUFA4L2	12q13.3	0.318724
LZTS3	20p13	0.318597
HOXD13	2q31.1	0.318364
PLA2G4A	1q31.1	0.318099
TIAM1	21q22.11	-0.31797
B3GALNT2	1q42.3	0.31738
LYPD5	19q13.31	-0.317303
SOGA3	6q22.33	-0.317303
GNL3	3p21.1	0.316958
TACC2	10q26.13	0.316804
HLA-DPA1	6p21.32	-0.316774
SEH1L	18p11.21	0.316244
LYZ	12q15	-0.316181
HOTAIR	12q13.13	0.31614
ROR1	1p31.3	-0.316125
BHLHA15	7q21.3	0.315727
FAM184B	4p15.32-p15.31	0.315587
CROT	7q21.12	-0.315544
TMEM106A	17q21.31	-0.315542
PPP1R14D	15q15.1	0.315353
KCNJ11	11p15.1	0.314641
BMP4	14q22.2	-0.314132
NCEH1	3q26.31	-0.313809
CAP1	1p34.2	-0.313738
LRRK1	15q26.3	-0.313585
ALDH18A1	10q24.1	0.313476
CARD6	5p13.1	-0.313419
PRICKLE1	12q12	-0.313019
HLA-DRA	6p21.32	-0.312943
GORASP2	2q31.1	0.312899
IFI44	1p31.1	-0.312706
SDC4	20q13.12	-0.312627
CD59	11p13	-0.312533
KLK14	19q13.41	0.312486
VIL1	2q35	0.311987
MCF2L	13q34	0.31177
HLA-DMB	6p21.32	-0.311298
NT5E	6q14.3	-0.311167
FOXC1	6p25.3	-0.311113
MSLNL	16p13.3	0.310935
KCNN4	19q13.31	-0.310885
DLL3	19q13.2	0.310785
FAM9B	Xp22.31	0.310634
TPK1	7q35	-0.310535
KCNS3	2p24.2	0.310205
BPGM	7q33	-0.310176
