# Supplementary material for: PITX2 enhances progression of lung adenocarcinoma by transcriptionally regulating WNT3A and activating Wnt/β-catenin signaling pathway
Source: Cancer Cell Int. 2019 Apr 11;19:96. doi: 10.1186/s12935-019-0800-7 (PMC6460850; doi:10.1186/s12935-019-0800-7)
Supplement: Supplementary file 2 — Additional file 2: Table S2. Sequences of qRT-PCR primers. [file 12935_2019_800_MOESM2_ESM.xlsx]

## Sheet: Sheet1
Table S2. Sequences of qRT-PCR primers.
Gene	Forward Primer	Reverse Primer
PITX2	CGGCAGCGGACTCACTTTA	GTTGGTCCACACAGCGATTT
CCND1	GCTGCGAAGTGGAAACCATC	CCTCCTTCTGCACACATTTGAA
CD44	CTGCCGCTTTGCAGGTGTA	CATTGTGGGCAAGGTGCTATT
MYC	GGCTCCTGGCAAAAGGTCA	CTGCGTAGTTGTGCTGATGT
JUN	TCCAAGTGCCGAAAAAGGAAG	CGAGTTCTGAGCTTTCAAGGT
miR-140-5p	GAGTGTCAGTGGTTTTACCCT	GCAGGGTCCGAGGTATTC
β-Actin	GAAATCGTGCGTGACATTAA	AAGGAAGGCTGGAAGAGTG
WNT3A(promoter)	GTCACTGGGTGACCTTGGGC	GTCACAGCTGGGGACGAGTG
GAPDH	GGAGCGAGATCCCTCCAAAAT	GGCTGTTGTCATACTTCTCATGG
