# Supplementary material for: PITX2 enhances progression of lung adenocarcinoma by transcriptionally regulating WNT3A and activating Wnt/β-catenin signaling pathway
Source: Cancer Cell Int. 2019 Apr 11;19:96. doi: 10.1186/s12935-019-0800-7 (PMC6460850; doi:10.1186/s12935-019-0800-7)
Supplement: Supplementary file 3 — Additional file 3: Table S3. Sequences of shRNAs and miRNA mimics. [file 12935_2019_800_MOESM3_ESM.xlsx]

## Sheet: Sheet1
TableS3：Sequences of shRNAs and miRNA mimics
sh-NC	5'-GCACCCAGTCCGCCCTGAGCAAATTCAAGAGATTTGCTCAGGGCGGACTGGGTGCTTTTT-3'
sh-PITX2	5'-CCGGCCCGGCTATTCGTACAACAATCTCGAGATTGTTGTACGAATAGCCGGGTTTTTG-3'
miR-140-5p mimic	5'-CAGUGGUUUUACCCUAUGGUAGACCAUAGGGUAAAACCACUGUU-3'
miR-negative control	5′-UUCUCCGAACGUGUCACGUTTACGUGACACGUUCGGAGAATT-3′
