# Supplementary material for: PITX2 enhances progression of lung adenocarcinoma by transcriptionally regulating WNT3A and activating Wnt/β-catenin signaling pathway
Source: Cancer Cell Int. 2019 Apr 11;19:96. doi: 10.1186/s12935-019-0800-7 (PMC6460850; doi:10.1186/s12935-019-0800-7)
Supplement: Supplementary file 4 — Additional file 4: Table S4. Clinical data of 60 LUAD patients. [file 12935_2019_800_MOESM4_ESM.xlsx]

## Sheet: Sheet1
Table S4: clinical data of 60 LUAD patients
Patient No.	Age (year)	Sex	T stage	N stage	M stage	TNM stage								I	II	III	IV		Yes	No
1	55	FEMALE	T1A	N0	M0	IA
2	59	FEMALE	T1A	N0	M0	IA
3	67	FEMALE	T1A	N0	M0	IA
4	63	FEMALE	T1A	N0	M0	IA
5	61	FEMALE	T1A	N0	M0	IA
8	68	FEMALE	T1A	N0	M0	IA
9	69	FEMALE	T1A	N0	M0	IA
11	61	FEMALE	T1A	N0	M0	IA
12	72	FEMALE	T1A	N0	M0	IA
16	70	FEMALE	T1B	N0	M0	IA
18	67	FEMALE	T1B	N1	M0	IIB
20	64	FEMALE	T1C	N0	M0	IA
22	70	FEMALE	T1C	N1	M0	IIB
23	51	FEMALE	T1C	N1	M0	IIB
24	58	FEMALE	T2A	N0	M0	IB
29	70	FEMALE	T2A	N0	M0	IB
30	76	FEMALE	T2A	N0	M0	IB
33	60	FEMALE	T2A	N0	M0	IB
35	71	FEMALE	T2A	N1	M0	IIB
36	68	FEMALE	T2A	N1	M0	IIB
37	65	FEMALE	T2B	N0	M0	IIA
38	41	FEMALE	T2B	N0	M0	IIA
39	60	FEMALE	T2B	N0	M0	IIA
40	63	FEMALE	T2B	N0	M0	IIA
44	74	FEMALE	T2B	N0	M0	IIA
46	50	FEMALE	T2B	N0	M0	IIA
48	74	FEMALE	T2B	N0	M0	IIA
49	61	FEMALE	T2B	N1	M0	IIB
50	68	FEMALE	T2B	N1	M0	IIB
52	55	FEMALE	T3	N0	M0	IIB
54	59	FEMALE	T3	N0	M0	IIB
56	55	FEMALE	T3	N1	M0	IIIA
57	62	FEMALE	T4	N0	M0	IIIA
58	63	FEMALE	T4	N1	M0	IIIA
6	65	MALE	T1A	N0	M0	IA
7	45	MALE	T1A	N0	M0	IA
10	71	MALE	T1A	N0	M0	IA
13	78	MALE	T1A	N0	M0	IA
14	76	MALE	T1A	N0	M0	IA
15	79	MALE	T1B	N0	M0	IA
17	80	MALE	T1B	N0	M0	IA
19	76	MALE	T1C	N0	M0	IA
21	68	MALE	T1C	N0	M0	IA
25	68	MALE	T2A	N0	M0	IB
26	72	MALE	T2A	N0	M0	IB
27	39	MALE	T2A	N0	M0	IB
28	61	MALE	T2A	N0	M0	IB
31	77	MALE	T2A	N0	M0	IB
32	60	MALE	T2A	N0	M0	IB
34	45	MALE	T2A	N1	M0	IIB
41	65	MALE	T2B	N0	M0	IIA
42	77	MALE	T2B	N0	M0	IIA
43	77	MALE	T2B	N0	M0	IIA
45	68	MALE	T2B	N0	M0	IIA
47	58	MALE	T2B	N0	M0	IIA
51	60	MALE	T3	N0	M0	IIB
53	74	MALE	T3	N0	M0	IIB
55	60	MALE	T3	N0	M0	IIB
59	68	MALE	T4	N1	M0	IIIA
60	66	MALE	T4	N2	M0	IIIB
